# Supplementary material for: Identification of the potential crucial genes in invasive ductal carcinoma using bioinformatics analysis
Source: Oncotarget. 2017 Dec 13;9(6):6800–13. doi: 10.18632/oncotarget.23239 (PMC5805516; doi:10.18632/oncotarget.23239)
Supplement: Supplementary file 2 [file oncotarget-09-6800-s002.xlsx]

## Sheet: Supplemental files 2
geneA	geneB	p-Value	Log Odds Ratio	Association
CDK1	CCNB1	1.32e-14	2.17147	Tendency towards co-occurrence(Significant)
CDK1	CENPE	1.96e-15	2.37423	Tendency towards co-occurrence(Significant)
CDK1	CENPA	5.88e-10	1.82713	Tendency towards co-occurrence(Significant)
CDK1	PLK1	0.00451968	0.811779	Tendency towards co-occurrence(Significant)
CDK1	CDC20	7.17e-07	1.48719	Tendency towards co-occurrence(Significant)
CDK1	MAD2L1	1.36e-22	2.68497	Tendency towards co-occurrence(Significant)
CDK1	HIST1H2BK	0.0370014	0.818763	Tendency towards co-occurrence(Significant)
CDK1	KIF2C	1.97e-07	1.53826	Tendency towards co-occurrence(Significant)
CDK1	CCNA2	5.03e-20	2.54224	Tendency towards co-occurrence(Significant)
CCNB1	CENPE	1.96e-14	2.25617	Tendency towards co-occurrence(Significant)
CCNB1	CENPA	9.77e-06	1.36542	Tendency towards co-occurrence(Significant)
CCNB1	PLK1	0.000803361	0.914427	Tendency towards co-occurrence(Significant)
CCNB1	CDC20	4.53e-05	1.23298	Tendency towards co-occurrence(Significant)
CCNB1	MAD2L1	6e-15	2.2105	Tendency towards co-occurrence(Significant)
CCNB1	HIST1H2BK	0.12612	0.564829	Tendency towards co-occurrence
CCNB1	KIF2C	4.45e-08	1.55595	Tendency towards co-occurrence(Significant)
CCNB1	CCNA2	4.15e-11	1.93663	Tendency towards co-occurrence(Significant)
CENPE	CENPA	5.9e-24	2.76467	Tendency towards co-occurrence(Significant)
CENPE	PLK1	4.61e-09	1.60042	Tendency towards co-occurrence(Significant)
CENPE	CDC20	8.25e-17	2.32345	Tendency towards co-occurrence(Significant)
CENPE	MAD2L1	2.3e-21	2.73127	Tendency towards co-occurrence(Significant)
CENPE	HIST1H2BK	0.00526401	1.12831	Tendency towards co-occurrence(Significant)
CENPE	KIF2C	9.57e-20	2.47668	Tendency towards co-occurrence(Significant)
CENPE	CCNA2	2.07e-46	3.77234	Tendency towards co-occurrence(Significant)
CENPA	PLK1	3.12e-17	1.96584	Tendency towards co-occurrence(Significant)
CENPA	CDC20	3.56e-25	2.54996	Tendency towards co-occurrence(Significant)
CENPA	MAD2L1	1.2e-14	2.17677	Tendency towards co-occurrence(Significant)
CENPA	HIST1H2BK	0.00988126	0.958775	Tendency towards co-occurrence(Significant)
CENPA	KIF2C	3.14e-42	3.17181	Tendency towards co-occurrence(Significant)
CENPA	CCNA2	1.04e-46	3.5354	Tendency towards co-occurrence(Significant)
PLK1	CDC20	3.71e-05	1.04605	Tendency towards co-occurrence(Significant)
PLK1	MAD2L1	5.19e-05	1.1276	Tendency towards co-occurrence(Significant)
PLK1	HIST1H2BK	0.0900344	0.515398	Tendency towards co-occurrence
PLK1	KIF2C	1.97e-09	1.42904	Tendency towards co-occurrence(Significant)
PLK1	CCNA2	1.16e-09	1.57225	Tendency towards co-occurrence(Significant)
CDC20	MAD2L1	0.000436738	1.13421	Tendency towards co-occurrence(Significant)
CDC20	HIST1H2BK	0.00255726	1.05974	Tendency towards co-occurrence(Significant)
CDC20	KIF2C	4.35e-90	4.44473	Tendency towards co-occurrence(Significant)
CDC20	CCNA2	4.38e-23	2.54609	Tendency towards co-occurrence(Significant)
MAD2L1	HIST1H2BK	6.23e-05	1.45395	Tendency towards co-occurrence(Significant)
MAD2L1	KIF2C	4.2e-05	1.28159	Tendency towards co-occurrence(Significant)
MAD2L1	CCNA2	3.73e-46	3.64191	Tendency towards co-occurrence(Significant)
HIST1H2BK	KIF2C	0.000905865	1.14439	Tendency towards co-occurrence(Significant)
HIST1H2BK	CCNA2	0.000319727	1.3278	Tendency towards co-occurrence(Significant)
KIF2C	CCNA2	1.36e-28	2.77621	Tendency towards co-occurrence(Significant)
